# Supplementary material for: Genotypic Characterization of Human Respiratory Syncytial Viruses Detected in Mexico Between 2021 and 2024
Source: Viruses. 2025 Apr 30;17(5):651. doi: 10.3390/v17050651 (PMC12115737; doi:10.3390/v17050651)
Supplement: Supplementary file 1 [file viruses-17-00651-s001.zip]

Archive with 1 entries (1 files):
- viruses-3570705-supplementary.pdf
